# Supplementary material for: A new species of the Clubionacorticalis-group (Araneae, Clubionidae) from Jiugong Mountains, Hubei Province, central China
Source: Biodivers Data J. 2022 Oct 24;10:e94735. doi: 10.3897/BDJ.10.e94735 (PMC9836621; doi:10.3897/BDJ.10.e94735)
Supplement: XML Treatment for Clubiona xianning [file BDJ.10.e94735-treatment1.xml]

<!DOCTYPE tp:taxon-treatment
  PUBLIC "-//TaxonX//DTD Taxonomic Treatment Publishing DTD v0 20100105//EN" "tax-treatment-NSO.dtd">
<tp:taxon-treatment xmlns:tp="http://www.plazi.org/taxpub"><tp:treatment-meta><mixed-citation publication-type="journal"><person-group><name><surname>Zhong</surname><given-names>Yang</given-names></name><name><surname>Gong</surname><given-names>Xusheng</given-names></name><name><surname>Yu</surname><given-names>Hao</given-names></name></person-group><article-title>A new species of the <italic><tp:taxon-name><tp:taxon-name-part taxon-name-part-type="genus" reg="Clubiona">Clubiona</tp:taxon-name-part><tp:taxon-name-part taxon-name-part-type="species" reg="corticalis">corticalis</tp:taxon-name-part></tp:taxon-name></italic>-group (<tp:taxon-name><tp:taxon-name-part taxon-name-part-type="order">Araneae</tp:taxon-name-part></tp:taxon-name>, <tp:taxon-name><tp:taxon-name-part taxon-name-part-type="family">Clubionidae</tp:taxon-name-part></tp:taxon-name>) from Jiugong Mountains, Hubei Province, central China</article-title><source>Biodivers Data J</source><day>24</day><month>10</month><year>2022</year><volume>10</volume><pub-id pub-id-type="doi">10.3897/BDJ.10.e94735</pub-id></mixed-citation></tp:treatment-meta><tp:nomenclature><tp:taxon-name>
            <object-id xmlns:xlink="http://www.w3.org/1999/xlink" content-type="arpha" xlink:type="simple">B0CC6F23-8DFB-5B4A-BAD0-E8AC5114D687</object-id>
            <tp:taxon-name-part taxon-name-part-type="genus">Clubiona</tp:taxon-name-part>
            <tp:taxon-name-part taxon-name-part-type="species">xianning</tp:taxon-name-part>
            <object-id xmlns:xlink="http://www.w3.org/1999/xlink" content-type="zoobank" xlink:type="simple" object-id-type="ZooBank">8DFF1CC4-1C1A-46A6-8300-FF36FFFA2644</object-id>
          </tp:taxon-name><tp:taxon-authority>Zhong &amp; Yu</tp:taxon-authority><tp:taxon-status xmlns:xlink="http://www.w3.org/1999/xlink" xlink:type="simple">sp. n.</tp:taxon-status></tp:nomenclature><tp:treatment-sec sec-type="materials"><title>Materials</title><list list-type="alpha-lower" list-content="occurrences"><list-item><p><bold>Type status:</bold> <named-content xmlns:xlink="http://www.w3.org/1999/xlink" content-type="dwc:typeStatus" xlink:type="simple">Holotype</named-content>. <bold>Occurrence:</bold> recordedBy: <named-content xmlns:xlink="http://www.w3.org/1999/xlink" content-type="dwc:recordedBy" xlink:type="simple">Yang Zhong, Xusheng Gong, Qianle Lu</named-content>; individualID: <named-content xmlns:xlink="http://www.w3.org/1999/xlink" content-type="dwc:individualID" xlink:type="simple">YHCLU0272</named-content>; individualCount: <named-content xmlns:xlink="http://www.w3.org/1999/xlink" content-type="dwc:individualCount" xlink:type="simple">1</named-content>; sex: <named-content xmlns:xlink="http://www.w3.org/1999/xlink" content-type="dwc:sex" xlink:type="simple">male</named-content>; lifeStage: <named-content xmlns:xlink="http://www.w3.org/1999/xlink" content-type="dwc:lifeStage" xlink:type="simple">adult</named-content>; behavior: <named-content xmlns:xlink="http://www.w3.org/1999/xlink" content-type="dwc:behavior" xlink:type="simple">foraging</named-content>; preparations: <named-content xmlns:xlink="http://www.w3.org/1999/xlink" content-type="dwc:preparations" xlink:type="simple">whole animal (ETOH)</named-content>; associatedSequences: <named-content xmlns:xlink="http://www.w3.org/1999/xlink" content-type="dwc:associatedSequences" xlink:type="simple">GenBank: <ext-link ext-link-type="uri" xlink:href="https://www.ncbi.nlm.nih.gov/nuccore/OP675437" xlink:type="simple">OP675437</ext-link></named-content>; occurrenceID: <named-content xmlns:xlink="http://www.w3.org/1999/xlink" content-type="dwc:occurrenceID" xlink:type="simple">1312422A-3320-5AE6-9BA9-5DCB3013B14F</named-content>; <bold>Taxon:</bold> order: <named-content xmlns:xlink="http://www.w3.org/1999/xlink" content-type="dwc:order" xlink:type="simple"><tp:taxon-name><tp:taxon-name-part taxon-name-part-type="order">Araneae</tp:taxon-name-part></tp:taxon-name></named-content>; family: <named-content xmlns:xlink="http://www.w3.org/1999/xlink" content-type="dwc:family" xlink:type="simple"><tp:taxon-name><tp:taxon-name-part taxon-name-part-type="family">Clubionidae</tp:taxon-name-part></tp:taxon-name></named-content>; genus: <named-content xmlns:xlink="http://www.w3.org/1999/xlink" content-type="dwc:genus" xlink:type="simple"><tp:taxon-name><tp:taxon-name-part taxon-name-part-type="genus">Clubiona</tp:taxon-name-part></tp:taxon-name></named-content>; specificEpithet: <named-content xmlns:xlink="http://www.w3.org/1999/xlink" content-type="dwc:specificEpithet" xlink:type="simple"><italic><tp:taxon-name><tp:taxon-name-part taxon-name-part-type="genus" reg="Clubiona"/><tp:taxon-name-part taxon-name-part-type="species" reg="xianning">xianning</tp:taxon-name-part></tp:taxon-name></italic></named-content>; scientificNameAuthorship: <named-content xmlns:xlink="http://www.w3.org/1999/xlink" content-type="dwc:scientificNameAuthorship" xlink:type="simple">Zhong &amp; Yu</named-content>; <bold>Location:</bold> continent: <named-content xmlns:xlink="http://www.w3.org/1999/xlink" content-type="dwc:continent" xlink:type="simple">Asian</named-content>; country: <named-content xmlns:xlink="http://www.w3.org/1999/xlink" content-type="dwc:country" xlink:type="simple">China</named-content>; countryCode: <named-content xmlns:xlink="http://www.w3.org/1999/xlink" content-type="dwc:countryCode" xlink:type="simple">CHN</named-content>; stateProvince: <named-content xmlns:xlink="http://www.w3.org/1999/xlink" content-type="dwc:stateProvince" xlink:type="simple">Hubei</named-content>; county: <named-content xmlns:xlink="http://www.w3.org/1999/xlink" content-type="dwc:county" xlink:type="simple">Tongshan</named-content>; municipality: <named-content xmlns:xlink="http://www.w3.org/1999/xlink" content-type="dwc:municipality" xlink:type="simple">Xianning</named-content>; locality: <named-content xmlns:xlink="http://www.w3.org/1999/xlink" content-type="dwc:locality" xlink:type="simple">Jiugongshan Nature Reserve</named-content>; decimalLatitude: <named-content xmlns:xlink="http://www.w3.org/1999/xlink" content-type="dwc:decimalLatitude" xlink:type="simple">29.39</named-content>; decimalLongitude: <named-content xmlns:xlink="http://www.w3.org/1999/xlink" content-type="dwc:decimalLongitude" xlink:type="simple">114.65</named-content>; <bold>Identification:</bold> identifiedBy: <named-content xmlns:xlink="http://www.w3.org/1999/xlink" content-type="dwc:identifiedBy" xlink:type="simple">Hao Yu</named-content>; dateIdentified: <named-content xmlns:xlink="http://www.w3.org/1999/xlink" content-type="dwc:dateIdentified" xlink:type="simple">2022-05</named-content>; <bold>Event:</bold> samplingProtocol: <named-content xmlns:xlink="http://www.w3.org/1999/xlink" content-type="dwc:samplingProtocol" xlink:type="simple">by hand</named-content>; samplingEffort: <named-content xmlns:xlink="http://www.w3.org/1999/xlink" content-type="dwc:samplingEffort" xlink:type="simple">10 km by foot</named-content>; year: <named-content xmlns:xlink="http://www.w3.org/1999/xlink" content-type="dwc:year" xlink:type="simple">2020</named-content>; month: <named-content xmlns:xlink="http://www.w3.org/1999/xlink" content-type="dwc:month" xlink:type="simple">7</named-content>; day: <named-content xmlns:xlink="http://www.w3.org/1999/xlink" content-type="dwc:day" xlink:type="simple">4</named-content>; <bold>Record Level:</bold> basisOfRecord: <named-content xmlns:xlink="http://www.w3.org/1999/xlink" content-type="dwc:basisOfRecord" xlink:type="simple">PreservedSpecimen</named-content></p></list-item><list-item><p><bold>Type status:</bold> <named-content xmlns:xlink="http://www.w3.org/1999/xlink" content-type="dwc:typeStatus" xlink:type="simple">Holotype</named-content>. <bold>Occurrence:</bold> recordedBy: <named-content xmlns:xlink="http://www.w3.org/1999/xlink" content-type="dwc:recordedBy" xlink:type="simple">Yang Zhong, Xusheng Gong, Qianle Lu</named-content>; individualID: <named-content xmlns:xlink="http://www.w3.org/1999/xlink" content-type="dwc:individualID" xlink:type="simple">YHCLU0273</named-content>; individualCount: <named-content xmlns:xlink="http://www.w3.org/1999/xlink" content-type="dwc:individualCount" xlink:type="simple">1</named-content>; sex: <named-content xmlns:xlink="http://www.w3.org/1999/xlink" content-type="dwc:sex" xlink:type="simple">female</named-content>; lifeStage: <named-content xmlns:xlink="http://www.w3.org/1999/xlink" content-type="dwc:lifeStage" xlink:type="simple">adult</named-content>; behavior: <named-content xmlns:xlink="http://www.w3.org/1999/xlink" content-type="dwc:behavior" xlink:type="simple">foraging</named-content>; preparations: <named-content xmlns:xlink="http://www.w3.org/1999/xlink" content-type="dwc:preparations" xlink:type="simple">whole animal (ETOH)</named-content>; associatedSequences: <named-content xmlns:xlink="http://www.w3.org/1999/xlink" content-type="dwc:associatedSequences" xlink:type="simple">GenBank: <ext-link ext-link-type="uri" xlink:href="https://www.ncbi.nlm.nih.gov/nuccore/OP675436" xlink:type="simple">OP675436</ext-link></named-content>; occurrenceID: <named-content xmlns:xlink="http://www.w3.org/1999/xlink" content-type="dwc:occurrenceID" xlink:type="simple">085B9104-F139-5EC1-9913-5A5DB9C7C9C6</named-content>; <bold>Taxon:</bold> order: <named-content xmlns:xlink="http://www.w3.org/1999/xlink" content-type="dwc:order" xlink:type="simple"><tp:taxon-name><tp:taxon-name-part taxon-name-part-type="order">Araneae</tp:taxon-name-part></tp:taxon-name></named-content>; family: <named-content xmlns:xlink="http://www.w3.org/1999/xlink" content-type="dwc:family" xlink:type="simple"><tp:taxon-name><tp:taxon-name-part taxon-name-part-type="family">Clubionidae</tp:taxon-name-part></tp:taxon-name></named-content>; genus: <named-content xmlns:xlink="http://www.w3.org/1999/xlink" content-type="dwc:genus" xlink:type="simple"><tp:taxon-name><tp:taxon-name-part taxon-name-part-type="genus">Clubiona</tp:taxon-name-part></tp:taxon-name></named-content>; specificEpithet: <named-content xmlns:xlink="http://www.w3.org/1999/xlink" content-type="dwc:specificEpithet" xlink:type="simple"><italic><tp:taxon-name><tp:taxon-name-part taxon-name-part-type="genus" reg="Clubiona"/><tp:taxon-name-part taxon-name-part-type="species" reg="xianning">xianning</tp:taxon-name-part></tp:taxon-name></italic></named-content>; scientificNameAuthorship: <named-content xmlns:xlink="http://www.w3.org/1999/xlink" content-type="dwc:scientificNameAuthorship" xlink:type="simple">Zhong &amp; Yu</named-content>; <bold>Location:</bold> continent: <named-content xmlns:xlink="http://www.w3.org/1999/xlink" content-type="dwc:continent" xlink:type="simple">Asian</named-content>; country: <named-content xmlns:xlink="http://www.w3.org/1999/xlink" content-type="dwc:country" xlink:type="simple">China</named-content>; countryCode: <named-content xmlns:xlink="http://www.w3.org/1999/xlink" content-type="dwc:countryCode" xlink:type="simple">CHN</named-content>; stateProvince: <named-content xmlns:xlink="http://www.w3.org/1999/xlink" content-type="dwc:stateProvince" xlink:type="simple">Hubei</named-content>; county: <named-content xmlns:xlink="http://www.w3.org/1999/xlink" content-type="dwc:county" xlink:type="simple">Tongshan</named-content>; municipality: <named-content xmlns:xlink="http://www.w3.org/1999/xlink" content-type="dwc:municipality" xlink:type="simple">Xianning</named-content>; locality: <named-content xmlns:xlink="http://www.w3.org/1999/xlink" content-type="dwc:locality" xlink:type="simple">Jiugongshan Nature Reserve</named-content>; decimalLatitude: <named-content xmlns:xlink="http://www.w3.org/1999/xlink" content-type="dwc:decimalLatitude" xlink:type="simple">29.39</named-content>; decimalLongitude: <named-content xmlns:xlink="http://www.w3.org/1999/xlink" content-type="dwc:decimalLongitude" xlink:type="simple">114.65</named-content>; <bold>Identification:</bold> identifiedBy: <named-content xmlns:xlink="http://www.w3.org/1999/xlink" content-type="dwc:identifiedBy" xlink:type="simple">Hao Yu</named-content>; dateIdentified: <named-content xmlns:xlink="http://www.w3.org/1999/xlink" content-type="dwc:dateIdentified" xlink:type="simple">2022-05</named-content>; <bold>Event:</bold> samplingProtocol: <named-content xmlns:xlink="http://www.w3.org/1999/xlink" content-type="dwc:samplingProtocol" xlink:type="simple">by hand</named-content>; samplingEffort: <named-content xmlns:xlink="http://www.w3.org/1999/xlink" content-type="dwc:samplingEffort" xlink:type="simple">10 km by foot</named-content>; year: <named-content xmlns:xlink="http://www.w3.org/1999/xlink" content-type="dwc:year" xlink:type="simple">2020</named-content>; month: <named-content xmlns:xlink="http://www.w3.org/1999/xlink" content-type="dwc:month" xlink:type="simple">7</named-content>; day: <named-content xmlns:xlink="http://www.w3.org/1999/xlink" content-type="dwc:day" xlink:type="simple">4</named-content>; <bold>Record Level:</bold> basisOfRecord: <named-content xmlns:xlink="http://www.w3.org/1999/xlink" content-type="dwc:basisOfRecord" xlink:type="simple">PreservedSpecimen</named-content></p></list-item></list></tp:treatment-sec><tp:treatment-sec sec-type="Description"><title>Description</title><p><bold>Male</bold> (Fig. <xref ref-type="fig" rid="F8123841">4</xref>E and F). Total length 5.31; carapace 2.27 long, 1.73 wide; abdomen 3.04 long, 1.31 wide.</p><p>Colour of the living holotype male was uniformly brown (Fig. <xref ref-type="fig" rid="F8123843">2</xref>A and B). Carapace (Fig. <xref ref-type="fig" rid="F8123841">4</xref>E and F) elongate, oval, light brown in alcohol, uniformly coloured, without pattern, fovea red; pars cephalica distinctly narrowed, cervical groove radial groove indistinct; tegument smooth, with erect, thin, dark setae on front ridge. Eyes: in dorsal view, anterior eye row (AER) slightly recurved, posterior eye row (PER) almost straight, PER wider than AER. Eye sizes and interdistances: anterior median eyes (AME) 0.13, anterior lateral eyes (ALE) 0.12, posterior median eyes (PME) 0.11, posterior lateral eyes (PLE) 0.09, distance between AMEs (AME–AME) 0.07, distance between AME and ALE (AME–ALE) 0.03, distance between PMEs (PME–PME) 0.19, distance between PME and PLE (PME–PLE) 0.09. Length of median ocular quadrangle (MOQL) 0.33, MOQ anterior width (MOQA) 0.29, MOQ posterior width (MOQP) 0.54. Chelicerae robust, light orange, with red fangs, with four promarginal and two retromarginal teeth. Sternum nearly shield-shaped, yellowish-white, 1.21 long, 0.86 wide. Labium and endites coloured as carapace.</p><p>Abdomen (Fig. <xref ref-type="fig" rid="F8123841">4</xref>E and F) oval and light brown, dorsally with a wide and more or less oblong scutum extending ca. 2/3 of abdomen length, with two pairs of inconspicuous muscle depressions on either side; venter white with no distinct pattern; spinnerets yellowish-white.</p><p>Legs uniformly yellowish-white in ethanol (Fig. <xref ref-type="fig" rid="F8123841">4</xref>E and F). Leg length: I 5.85 (1.73, 2.32, 1.24, 0.57), II 6.29 (1.79, 2.44, 1.33, 0.73), III 5.27 (1.69, 1.60, 1.58, 0.40), IV 7.56 (2.19, 2.54, 2.31, 0.52).</p><p>Palp (Fig. <xref ref-type="fig" rid="F8123839">3</xref>A–E). Femur and patella unmodified. Tibia relatively short, about 2/5 of cymbium length, with two apophyses: a retrolateral one (RTA) that is heavily sclerotised, ca. 1/2 of palpal tibia length, more or less blade-shaped; a partly membranous, laminar apophysis (VTA), ca. 1/3 of palpal tibia length. Bulb nearly pyriform, slightly excavated on prolatero-apical side to accommodate embolus; tegulum oval and slightly expanded, ca. 1.45 longer than wide, sperm duct indistinct in venter view; subtegulum (ST) large, located prolaterally. Embolus (E) wide and heavily sclerotised, about 2/3 of the tegulum length, dagger-shaped, gradually tapering towards its apex, its tip sharp, slightly curved and extending to apex of cymbium. Conductor long and membranous, irregular-shaped in venter view and triangular in retrolateral view, its tip extending above apex of embolus.</p><p><bold>Female</bold> (Fig. <xref ref-type="fig" rid="F8123841">4</xref>G and H). Total length 6.15; carapace 2.64 long, 1.98 wide; abdomen 3.51 long, 1.90 wide. Eye sizes and interdistances: AME 0.16, ALE 0.15, PME 0.14, PLE 0.13; AME–AME 0.07, AME–ALE 0.04, PME–PME 0.22, PME–PLE 0.04. MOQL 0.40, MOQA 0.36, MOQP 0.53. Sternum 1.39 long, 0.96 wide. Measurements of legs: I 5.48 (1.69, 2.12, 1.05, 0.62), II 5.93 (1.90, 2.28, 1.09, 0.66), III 5.29 (1.82, 1.90, 1.14, 0.44), IV 8.07 (2.52, 2.64, 2.32, 0.59). General characters as in female, but slightly larger in size and lighter in colour.</p><p>Epigyne (Fig. <xref ref-type="fig" rid="F8123841">4</xref>A–D). Epigynal plate slightly wider than long, spermathecae and bursae are indistinctly visible through epigynal plate in ventral view. Atrium (A) large, represented by two symmetrical, spherical, shallow depressions; atrial anterior margin (AAM) distinctly delimited, M-shaped, posterior and lateral anterior margins not rebordered. Two copulatory openings (CO) indistinct, located at medial portion of atrial anterior margin. Spermathecae (SP) with 3 parts: spermathecal head (SH) finger-like and large, ca. 2.7x longer than diameter, the two spermathecal heads separated by 1.58 diameters; spermathecal stalk tubular, running horizontally; (SS) spermathecal base (SB) tubular and convoluted, distinctly thinner than spermathecal head and spermathecal stalk. Fertilisation ducts (FD) short and curved, acicular, located at distal end of spermathecal base.</p><sec sec-type="DNAbarcode:"><title>DNAbarcode:</title><p>5'TTCTGGTCAGCTATAGTTGGTACAGCTATAAGAGTTATAATTCGTATAGAATTAGGTCAATCTGGAGCTTTTTTAGGTGATGATCATTTGTATAATGTAGTAGTTACTGCTCATGCTTTTGTTATAATTTTTTTTATAGTAATACCTATTATAATTGGGGGGTTTGGAAATTGATTAGTTCCATTAATATTAGGGGCAGGTGATATAGCTTTTCCTCGTATAAATAATTTAAGTTTTTGACTTTTACCACCTTCATTAATATTATTAGTTATATCATCTATGGCTGAGATGGGAGTTGGGGCTGGATGAACAGTTTATCCCCCTCTTGCTTCTTTAGTAGGTCATACGGGAAGAGCAATGGATTTTGCTATTTTTTCATTACATTTAGCTGGGGCTTCTTCTATTATAGGAGCTGTTAATTTTATTACTACTATTATGAATATACGATCTTTTGGAATAATAATGGAAAAGATTTCATTATTTGTTTGGTCTGTTTTAATTACAGCTATTTTATTATTATTATCTTTGCCAGTTTTAGCCGGGGCTATTACTATATTATTAACTGATCGTAATTTTAATACGTCTTTTTTTGACCCTGCTGGGGGAGGTGATCCTATTTTATTTCAACATTTATTTTGATTTTTTGGTCACCC3' (holotype, YHCLU0272; GenBank: <ext-link xmlns:xlink="http://www.w3.org/1999/xlink" ext-link-type="uri" xlink:href="https://www.ncbi.nlm.nih.gov/nuccore/OP675437" xlink:type="simple">OP675437</ext-link>)</p><p>5'TCTGGTCAGCTATAGTTGGTACAGCTATAAGAGTTATAATTCGTATAGAATTAGGTCAATCTGGAGCTTTTTTAGGTGATGATCATTTGTATAATGTAGTAGTTACTGCTCATGCTTTTGTTATAATTTTTTTTATAGTAATACCTATTATAATTGGGGGGTTTGGAAATTGATTAGTTCCATTAATATTAGGGGCAGGTGATATAGCTTTTCCTCGTATAAATAATTTAAGTTTTTGACTTTTACCACCTTCATTAATATTATTAGTTATATCATCTATGGCTGAGATGGGAGTTGGGGCTGGATGAACAGTTTATCCCCCTCTTGCTTCTTTAGTAGGTCATACGGGAAGAGCAATGGATTTTGCTATTTTTTCATTACATTTAGCTGGGGCTTCTTCTATTATAGGAGCTGTTAATTTTATTACTACTATTATGAATATACGATCTTTTGGAATAATAATGGAAAAGATTTCATTATTTGTTTGGTCTGTTTTAATTACAGCTATTTTATTATTATTATCTTTGCCAGTTTTAGCCGGGGCTATTACTATATTATTAACTGATCGTAATTTTAATACGTCTTTTTTTGACCCTGCTGGGGGAGGTGATCCTATTTTATTTCAACATTTATTTTGATTTTTTGGTCACCC3' (paratype, YHCLU0273; GenBank: <ext-link xmlns:xlink="http://www.w3.org/1999/xlink" ext-link-type="uri" xlink:href="https://www.ncbi.nlm.nih.gov/nuccore/OP675436" xlink:type="simple">OP675436</ext-link>).</p></sec></tp:treatment-sec><tp:treatment-sec sec-type="Diagnosis"><title>Diagnosis</title><p>Male of the new species resembles that of <italic><tp:taxon-name><tp:taxon-name-part taxon-name-part-type="genus" reg="Clubiona">C.</tp:taxon-name-part><tp:taxon-name-part taxon-name-part-type="species" reg="caohai">caohai</tp:taxon-name-part></tp:taxon-name></italic> Zhang &amp; Yu, 2020 (<xref ref-type="bibr" rid="B8124056">Zhang and Yu 2020</xref>: 347, figs. 2A–E) in having a blade-shaped RTA and a dagger-shaped embolus, but differs in the following: (1) embolus gradually tapering towards its apex (vs. narrowed in the middle) (cf. Fig. <xref ref-type="fig" rid="F8123839">3</xref>D and <xref ref-type="bibr" rid="B8124056">Zhang and Yu 2020</xref>: fig. 2D); (2) conductor nearly triangular, apex sharp and pointing distally (vs. finger-like, apex blunt and pointing prolaterally) (cf. Fig. <xref ref-type="fig" rid="F8123839">3</xref>D and E and <xref ref-type="bibr" rid="B8124056">Zhang and Yu 2020</xref>: figs. 2D and E); (3) VTA laminar, relatively large, wider than 1/2 of palpal tibia diameter (vs. papilliform and small, ca. 1/3–1/4 of palpal tibia diameter) (cf. Fig. <xref ref-type="fig" rid="F8123839">3</xref>B and <xref ref-type="bibr" rid="B8124056">Zhang and Yu 2020</xref>: fig. 2B). Females of <italic><tp:taxon-name><tp:taxon-name-part taxon-name-part-type="genus" reg="Clubiona">C.</tp:taxon-name-part><tp:taxon-name-part taxon-name-part-type="species" reg="xianning">xianning</tp:taxon-name-part></tp:taxon-name></italic> <bold>sp. nov.</bold> can be easily distinguished from other members of the <italic><tp:taxon-name><tp:taxon-name-part taxon-name-part-type="genus" reg="Clubiona">C.</tp:taxon-name-part><tp:taxon-name-part taxon-name-part-type="species" reg="corticalis">corticalis</tp:taxon-name-part></tp:taxon-name></italic>-group, with the exception of <italic><tp:taxon-name><tp:taxon-name-part taxon-name-part-type="genus" reg="Clubiona">C.</tp:taxon-name-part><tp:taxon-name-part taxon-name-part-type="species" reg="altissimus">altissimus</tp:taxon-name-part></tp:taxon-name></italic> Hu, 2001 (<xref ref-type="bibr" rid="B8123974">Hu 2001</xref>: 283, fig. 163.1-3) by the atrium represented by two shallow depressions (atrium absent, or present, but represented by one or two deep cavities in all other <italic><tp:taxon-name><tp:taxon-name-part taxon-name-part-type="genus" reg="Clubiona"/><tp:taxon-name-part taxon-name-part-type="species" reg="corticalis">corticalis</tp:taxon-name-part></tp:taxon-name></italic>-group species), differ from <italic><tp:taxon-name><tp:taxon-name-part taxon-name-part-type="genus" reg="Clubiona">C.</tp:taxon-name-part><tp:taxon-name-part taxon-name-part-type="species" reg="altissimus">altissimus</tp:taxon-name-part></tp:taxon-name></italic> by: (1) atrium large, nearly as wide as epigynal plate (vs. atrium relatively small, ca. 1/3 of epigyne width) (cf. Fig. <xref ref-type="fig" rid="F8123841">4</xref>A and B and <xref ref-type="bibr" rid="B8123974">Hu 2001</xref>: fig. 163.2); (2) spermathecae consisting of head, tubular stalk and base, the two spermathecal heads finger-like, well separated by 1.58 diameters (vs. spermathecae consisting of head and base, the two spermathecal heads reniform, separated by ca. one diameter) (cf. Fig. <xref ref-type="fig" rid="F8123841">4</xref>C and D and <xref ref-type="bibr" rid="B8123974">Hu 2001</xref>: fig. 163.3). In addition, <italic><tp:taxon-name><tp:taxon-name-part taxon-name-part-type="genus" reg="Clubiona">C.</tp:taxon-name-part><tp:taxon-name-part taxon-name-part-type="species" reg="xianning">xianning</tp:taxon-name-part></tp:taxon-name></italic> <bold>sp. nov.</bold> also can by separated from <italic><tp:taxon-name><tp:taxon-name-part taxon-name-part-type="genus" reg="Clubiona">C.</tp:taxon-name-part><tp:taxon-name-part taxon-name-part-type="species" reg="caohai">caohai</tp:taxon-name-part></tp:taxon-name></italic> and <italic><tp:taxon-name><tp:taxon-name-part taxon-name-part-type="genus" reg="Clubiona">C.</tp:taxon-name-part><tp:taxon-name-part taxon-name-part-type="species" reg="altissimus">altissimus</tp:taxon-name-part></tp:taxon-name></italic> by their habitus: abdomen without distinct colour pattern in <italic><tp:taxon-name><tp:taxon-name-part taxon-name-part-type="genus" reg="Clubiona">C.</tp:taxon-name-part><tp:taxon-name-part taxon-name-part-type="species" reg="xianning">xianning</tp:taxon-name-part></tp:taxon-name></italic> <bold>sp. nov.</bold> (Fig. <xref ref-type="fig" rid="F8123841">4</xref>E–H), but with several chevron-shaped bands in <italic><tp:taxon-name><tp:taxon-name-part taxon-name-part-type="genus" reg="Clubiona">C.</tp:taxon-name-part><tp:taxon-name-part taxon-name-part-type="species" reg="caohai">caohai</tp:taxon-name-part></tp:taxon-name></italic> and <italic><tp:taxon-name><tp:taxon-name-part taxon-name-part-type="genus" reg="Clubiona">C.</tp:taxon-name-part><tp:taxon-name-part taxon-name-part-type="species" reg="altissimus">altissimus</tp:taxon-name-part></tp:taxon-name></italic> (<xref ref-type="bibr" rid="B8124056">Zhang and Yu 2020</xref>: figs. 2 E–H; <xref ref-type="bibr" rid="B8123974">Hu 2001</xref>: fig. 163.1).</p></tp:treatment-sec><tp:treatment-sec sec-type="Etymology"><title>Etymology</title><p>The specific name refers to the type locality and is a noun in apposition.</p></tp:treatment-sec><tp:treatment-sec sec-type="Distribution"><title>Distribution</title><p>Known from the Mt. Jiugong, Hubei Province, China (Fig. <xref ref-type="fig" rid="F8123824">1</xref>).</p></tp:treatment-sec><tp:treatment-sec><!--Section generated to contain objects referenced in tp:taxon-treatment.--><fig id="F8123841" position="float" orientation="portrait"><object-id xmlns:xlink="http://www.w3.org/1999/xlink" content-type="arpha" xlink:type="simple">D638585E-582E-5B53-A440-2BC0EFB916BD</object-id><object-id xmlns:xlink="http://www.w3.org/1999/xlink" content-type="doi" xlink:type="simple">10.3897/BDJ.10.e94735.figure4</object-id><label>Figure 4.</label><caption><p><italic><tp:taxon-name><tp:taxon-name-part taxon-name-part-type="genus" reg="Clubiona">Clubiona</tp:taxon-name-part><tp:taxon-name-part taxon-name-part-type="species" reg="xianning">xianning</tp:taxon-name-part></tp:taxon-name></italic> <bold>sp. nov.</bold>, female paratype and male holotype. <bold>A</bold> Intact epigyne, ventral view; <bold>B</bold> Cleared epigyne, ventral view; <bold>C</bold> Cleared vulva, dorsal view; <bold>D</bold> Vulva, cleared and embedded in Arabic gum, dorsal view; <bold>E</bold> Male habitus, dorsal view; <bold>F</bold> Male habitus, lateral view; <bold>G</bold> Female habitus, dorsal view; <bold>H</bold> Female habitus, ventral view. Abbreviations: A = atrium; AAM = atrial anterior margin; BS = bursa; CO = copulatory opening; FD = fertilisation duct; SB = spermathecal base; SH = spermathecal head; SP = spermatheca; SS = spermathecal stalk. Scale bars: 0.2 mm (equal for <bold>A</bold> and <bold>B</bold>, equal for <bold>C</bold> and <bold>D</bold>); 2 mm (equal for <bold>E</bold> and <bold>F</bold>, equal for <bold>G</bold> and <bold>H</bold>).</p></caption><graphic xmlns:xlink="http://www.w3.org/1999/xlink" xlink:href="bdj-10-e94735-g004.jpg" position="float" id="oo_737479.jpg" orientation="portrait" xlink:type="simple"><uri content-type="original_file" xlink:type="simple">https://binary.pensoft.net/fig/737479</uri></graphic></fig><fig id="F8123843" position="float" orientation="portrait"><object-id xmlns:xlink="http://www.w3.org/1999/xlink" content-type="arpha" xlink:type="simple">D6D9E707-F6E3-54D8-B9DB-E85D806C269C</object-id><object-id xmlns:xlink="http://www.w3.org/1999/xlink" content-type="doi" xlink:type="simple">10.3897/BDJ.10.e94735.figure2</object-id><label>Figure 2.</label><caption><p><italic><tp:taxon-name><tp:taxon-name-part taxon-name-part-type="genus" reg="Clubiona">Clubiona</tp:taxon-name-part><tp:taxon-name-part taxon-name-part-type="species" reg="xianning">xianning</tp:taxon-name-part></tp:taxon-name></italic> <bold>sp. nov.</bold>, male holotype (<bold>A, B</bold>) and female paratype (<bold>C</bold>), live specimens. Photographs by Qianle Lu (Shenzhen, Guangdong).</p></caption><graphic xmlns:xlink="http://www.w3.org/1999/xlink" xlink:href="bdj-10-e94735-g002.jpg" position="float" id="oo_737480.jpg" orientation="portrait" xlink:type="simple"><uri content-type="original_file" xlink:type="simple">https://binary.pensoft.net/fig/737480</uri></graphic></fig><fig id="F8123839" position="float" orientation="portrait"><object-id xmlns:xlink="http://www.w3.org/1999/xlink" content-type="arpha" xlink:type="simple">D75EC62F-6CCD-5C20-8249-6209AF5E8561</object-id><object-id xmlns:xlink="http://www.w3.org/1999/xlink" content-type="doi" xlink:type="simple">10.3897/BDJ.10.e94735.figure3</object-id><label>Figure 3.</label><caption><p>Male left palp of the holotype of <italic><tp:taxon-name><tp:taxon-name-part taxon-name-part-type="genus" reg="Clubiona">Clubiona</tp:taxon-name-part><tp:taxon-name-part taxon-name-part-type="species" reg="xianning">xianning</tp:taxon-name-part></tp:taxon-name></italic> <bold>sp. nov. A</bold> Prolateral view; <bold>B</bold> Rretrolateral view; <bold>C</bold> Bulb, prolateral view; <bold>D</bold> Bulb, ventral view; <bold>E</bold> Bulb, retrolateral view. Abbreviations: C = conductor; E = embolus; EB = embolic base; RTA = retrolateral tibial apophysis; VTA = ventral tibial apophysis. Scale bars: 0.2 mm (equal for <bold>A</bold> and <bold>B</bold>, equal for <bold>C–E</bold>).</p></caption><graphic xmlns:xlink="http://www.w3.org/1999/xlink" xlink:href="bdj-10-e94735-g003.jpg" position="float" id="oo_737476.jpg" orientation="portrait" xlink:type="simple"><uri content-type="original_file" xlink:type="simple">https://binary.pensoft.net/fig/737476</uri></graphic></fig><fig id="F8123824" position="float" orientation="portrait"><object-id xmlns:xlink="http://www.w3.org/1999/xlink" content-type="arpha" xlink:type="simple">E40CE376-C394-5D07-9641-22FD5DADB787</object-id><object-id xmlns:xlink="http://www.w3.org/1999/xlink" content-type="doi" xlink:type="simple">10.3897/BDJ.10.e94735.figure1</object-id><label>Figure 1.</label><caption><p>Distribution record of <italic><tp:taxon-name><tp:taxon-name-part taxon-name-part-type="genus" reg="Clubiona">Clubiona</tp:taxon-name-part><tp:taxon-name-part taxon-name-part-type="species" reg="xianning">xianning</tp:taxon-name-part></tp:taxon-name></italic> <bold>sp. nov.</bold> (green circle).</p></caption><graphic xmlns:xlink="http://www.w3.org/1999/xlink" xlink:href="bdj-10-e94735-g001.jpg" position="float" id="oo_737473.jpg" orientation="portrait" xlink:type="simple"><uri content-type="original_file" xlink:type="simple">https://binary.pensoft.net/fig/737473</uri></graphic></fig></tp:treatment-sec><ref-list><ref id="B8124056"><element-citation xmlns:xlink="http://www.w3.org/1999/xlink" publication-type="article" xlink:type="simple"><person-group person-group-type="author"><name name-style="western"><surname>Zhang</surname><given-names>Jianshuang</given-names></name><name name-style="western"><surname>Yu</surname><given-names>Hao</given-names></name></person-group><year>2020</year><article-title>Three new species of the <italic><tp:taxon-name><tp:taxon-name-part taxon-name-part-type="genus" reg="Clubiona">Clubiona</tp:taxon-name-part><tp:taxon-name-part taxon-name-part-type="species" reg="corticalis">corticalis</tp:taxon-name-part></tp:taxon-name></italic>-group from southern China (<tp:taxon-name><tp:taxon-name-part taxon-name-part-type="order">Araneae</tp:taxon-name-part></tp:taxon-name>: <tp:taxon-name><tp:taxon-name-part taxon-name-part-type="family">Clubionidae</tp:taxon-name-part></tp:taxon-name>)</article-title><source>Turkish Journal of Zoology</source><volume>44</volume><issue>4</issue><fpage>346</fpage><lpage>354</lpage><pub-id pub-id-type="doi">10.3906/zoo-2003-7</pub-id></element-citation></ref><ref id="B8123974"><element-citation xmlns:xlink="http://www.w3.org/1999/xlink" publication-type="book" xlink:type="simple"><person-group person-group-type="author"><name name-style="western"><surname>Hu</surname><given-names>JL</given-names></name></person-group><year>2001</year><source>Spiders in Qinghai-Tibet Plateau of China</source><publisher-name>Henan Science and Technology Publishing House</publisher-name><size units="page">658</size></element-citation></ref></ref-list></tp:taxon-treatment>
